# Supplementary material for: Sogatella furcifera Saliva Mucin-like Protein Is Required for Feeding and Induces Rice Defences
Source: Int J Mol Sci. 2022 Jul 26;23(15):8239. doi: 10.3390/ijms23158239 (PMC9332473; doi:10.3390/ijms23158239)
Supplement: Supplementary file 1 [file ijms-23-08239-s001.zip]

Archive with 1 entries (1 files):
- ijms-1818264-supplementary.pdf
